# Supplementary material for: The Anti-Obesity Effects of Lemon Fermented Products in 3T3-L1 Preadipocytes and in a Rat Model with High-Calorie Diet-Induced Obesity
Source: Nutrients. 2021 Aug 16;13(8):2809. doi: 10.3390/nu13082809 (PMC8398352; doi:10.3390/nu13082809)
Supplement: Supplementary file 1 [file nutrients-13-02809-s001.zip]

Archive with 2 entries (2 files):
- Supplementary Table S1.(Specific primer).pdf
- Supplementary Table S2.(Related organ weight).pdf
